# Supplementary material for: Synergistic horizontal transfer of antibiotic resistance genes and transposons in the infant gut microbial genome
Source: mSphere. 2023 Dec 19;9(1):e00608-23. doi: 10.1128/msphere.00608-23 (PMC10826358; doi:10.1128/msphere.00608-23)
Supplement: Table S1 — The distribution of country in UHGG_INFANT, UHGG_ADULT, and ELGG databases. [file msphere.00608-23-s0001.xlsx]

## Sheet: Sheet1
Table S1 The distribution of country in UHGG_INFANT, UHGG_ADULT and ELGG databases
Database	Country	Number_Sample
UHGG_ADULT	Austria	60
	Bangladesh	26
	Canada	118
	China	1841
	Denmark	661
	El Salvador	46
	Fiji	112
	France	91
	Germany	228
	Israel	954
	Italy	17
	Japan	31
	Kazakhstan	168
	Mongolia	108
	Netherlands	502
	Peru	52
	Spain	382
	Sweden	170
	United Kingdom	209
	United Republic of Tanzania	45
	United States	607
UHGG_INFANT	Bangladesh	141
	El Salvador	13
	Estonia	217
	Fiji	5
	Finland	362
	Italy	10
	Peru	13
	Russia	285
	Singapore	12
	Sweden	296
	United States	572
ELGG	Bangladesh	46
	Estonia	199
	Finland	522
	Italy	108
	Luxembourg	39
	New_Zealand	646
	Russia	305
	Singapore	24
	Sweden	294
	United Kingdom	1519
	United States	2420
