# Supplementary material for: Synergistic horizontal transfer of antibiotic resistance genes and transposons in the infant gut microbial genome
Source: mSphere. 2023 Dec 19;9(1):e00608-23. doi: 10.1128/msphere.00608-23 (PMC10826358; doi:10.1128/msphere.00608-23)
Supplement: Table S2 — Association rules of specific ARGs and specific transposons in UHGG_INFANT database. [file msphere.00608-23-s0002.xlsx]

## Sheet: Sheet1
Table S2 Association rules of specific ARGs and specific transposons in UHGG_INFANT database
ARGs	Transposons	chi_value	P_value	Support	Effective_Rate
oqxA	Tn6010-EU370913	4420.89	< 0.05	0.0726383	1
oqxB	Tn6010-EU370913	4420.38	< 0.05	0.0745201	1
basS	Tn7246-EU370913	1850.6	< 0.05	0.0240873	0.578125
Klebsiella pneumoniae KpnH	Tn6010-EU370913	1812.08	< 0.05	0.0504328	0.395522
Klebsiella pneumoniae KpnG	Tn6010-EU370913	2903.46	< 0.05	0.0536319	0.375439
emrR	Tn6010-EU370913	1764.93	< 0.05	0.0777192	0.25908
oqxA	IS3-X02311	182.561	< 0.05	0.0111027	0.20339
oqxB	IS3-X02311	176.719	< 0.05	0.0112909	0.2
mdtM	ISKpn14-CP000649	258.832	< 0.05	0.0146782	0.141026
rsmA	Tn7246-EU370913	561.991	< 0.05	0.0331201	0.130682
acrD	Tn6010-EU370913	1527.92	< 0.05	0.071321	0.126649
Escherichia coli ampH beta-lactamase	IS911-X17613	671.792	< 0.05	0.0327437	0.126437
acrB	IS911-X17613	662.494	< 0.05	0.0318028	0.106509
bacA	ISKpn14-CP000649	834.016	< 0.05	0.0378246	0.0995025
Haemophilus influenzae PBP3a	IS5-J01735	226.026	< 0.05	0.0135491	0.0972222
emrR	IS3-X02311	552.649	< 0.05	0.0284155	0.0794702
Bifidobacterium adolescentis rpoBb	IS1249-U21300.1	493.152	< 0.05	0.0129846	0.0724638
rsmA	IS150-X07037	370.806	< 0.05	0.0161837	0.0697674
tolC	ISKpn14-CP000649	388.622	< 0.05	0.0218291	0.0603448
a Haemophilus influenzae PBP3 conferring resistance to beta-lactam antibiotics
b Bifidobacterium adolescentis rpoB mutants conferring resistance to rifampicin
